# Supplementary material for: PFHxS Exposure and the Risk of Non-Alcoholic Fatty Liver Disease
Source: Genes (Basel). 2024 Jan 13;15(1):93. doi: 10.3390/genes15010093 (PMC10815161; doi:10.3390/genes15010093)
Supplement: Supplementary file 1 [file genes-15-00093-s001.zip]

Archive with 9 entries (8 files):
- Supplementary files/
- Supplementary files/TS3. Insulin res.xls
- __MACOSX/Supplementary files/._TS3. Insulin res.xls
- Supplementary files/TS2. adypocyte.xls
- __MACOSX/Supplementary files/._TS2. adypocyte.xls
- Supplementary files/TS4. NAFLD.xls
- __MACOSX/Supplementary files/._TS4. NAFLD.xls
- Supplementary files/TS1. genetic obesity.xls
- __MACOSX/Supplementary files/._TS1. genetic obesity.xls
