# Supplementary material for: PFHxS Exposure and the Risk of Non-Alcoholic Fatty Liver Disease
Source: Genes (Basel). 2024 Jan 13;15(1):93. doi: 10.3390/genes15010093 (PMC10815161; doi:10.3390/genes15010093)
Supplement: Supplementary file 1 [file genes-15-00093-s001.zip › Supplementary files/TS3. Insulin res.xls]

Gene ID	Gene Symbol	Type	RANK IN GENE LIST	RANK METRIC SCORE	RUNNING ES	CORE ENRICHMENT
ENSDARG00000000369	'prkag3b'	mRNA	18919.0	-0.501858651638031	0.097096056	No
ENSDARG00000001437	'slc2a1a'	mRNA	17357.0	-0.3769122362136841	0.11467876	No
ENSDARG00000001933	'prkag2b'	mRNA	3557.0	0.6482669711112976	0.5084422000000001	Yes
ENSDARG00000001937	'LO018422.1'	mRNA	23034.0	-1.1654726266860962	0.026579296000000002	No
ENSDARG00000002021	'pygb'	mRNA	22250.0	-0.9381631016731262	0.026952557000000002	No
ENSDARG00000003008	'prkcea'	mRNA	10692.0	0.034514956176280975	0.3260935	No
ENSDARG00000003250	'pik3cd'	mRNA	15543.0	-0.25641024112701416	0.15301017	No
ENSDARG00000003486	'ppp1caa'	mRNA	5711.0	0.3904268443584442	0.4900384	No
ENSDARG00000003818	'prkag1'	mRNA	11030.0	0.014080732129514216	0.31283876	No
ENSDARG00000004904	'gys2'	mRNA	22297.0	-0.9494786858558656	0.04492352	No
ENSDARG00000005481	'nfkbiaa'	mRNA	819.0	1.5001013278961182	0.37415679999999996	Yes
ENSDARG00000005754	'ptprfb'	mRNA	7369.0	0.2538711130619049	0.44170168	No
ENSDARG00000006240	'slc27a1a'	mRNA	5990.0	0.3652536571025848	0.49031640000000004	No
ENSDARG00000007412	'slc2a1b'	mRNA	916.0	1.4330748319625854	0.4002923	Yes
ENSDARG00000007693	'nfkbiab'	mRNA	957.0	1.4048761129379272	0.42826970000000003	Yes
ENSDARG00000007923	'ptpn1'	mRNA	2540.0	0.8281702399253845	0.4677905	Yes
ENSDARG00000008723	'prkcba'	mRNA	17607.0	-0.39487674832344055	0.11246735	No
ENSDARG00000009208	'prkcda'	mRNA	16172.0	-0.2978917956352234	0.14174113	No
ENSDARG00000009511	'tnfa'	mRNA	11016.0	0.015145710669457912	0.31323075	No
ENSDARG00000009870	'mapk8b'	mRNA	16600.0	-0.3281060457229614	0.12746142	No
ENSDARG00000011219	'akt2'	mRNA	4109.0	0.5684708952903748	0.50439763	No
ENSDARG00000011948	'insra'	mRNA	9734.0	0.0943090096116066	0.36134629999999995	No
ENSDARG00000012340	'ptpn11b'	mRNA	18226.0	-0.4474431872367859	0.095716275	No
ENSDARG00000012625	'prkag2a'	mRNA	5518.0	0.4091719388961792	0.48540315	No
ENSDARG00000013317	'pygmb'	mRNA	7882.0	0.21596580743789676	0.42525184	No
ENSDARG00000013522	'pck1'	mRNA	283.0	2.223320722579956	0.19774038	Yes
ENSDARG00000013721	'g6pca.2'	mRNA	2929.0	0.7486641407012941	0.47592029999999996	Yes
ENSDARG00000014554	'ppp1r3cb'	mRNA	517.0	1.825228214263916	0.26615304	Yes
ENSDARG00000014967	'g6pcb'	mRNA	9607.0	0.10210094600915907	0.3634648	No
ENSDARG00000015657	'zgc:77112'	mRNA	12964.0	-0.09940360486507416	0.23648772	No
ENSDARG00000015793	'creb3l1'	mRNA	20317.0	-0.6374723315238953	0.06212439	No
ENSDARG00000016200	'trib3'	mRNA	96.0	2.936927080154419	0.026708474	Yes
ENSDARG00000016412	'agt'	mRNA	271.0	2.260807037353516	0.17496374	Yes
ENSDARG00000016875	'gys1'	mRNA	626.0	1.6786495447158811	0.3163848	Yes
ENSDARG00000017047	'slc27a4'	mRNA	15683.0	-0.26578187942504883	0.15002297	No
ENSDARG00000017803	'gsk3ba'	mRNA	10739.0	0.03184719383716583	0.3245186	No
ENSDARG00000018060	'pik3r2'	mRNA	22293.0	-0.948887586593628	0.035126258	No
ENSDARG00000018285	'pdpk1b'	mRNA	3609.0	0.6402047872543335	0.51301706	Yes
ENSDARG00000018399	'rps6kb1a'	mRNA	520.0	1.8232847452163696	0.2851227	Yes
ENSDARG00000018569	'tnfrsf1a'	mRNA	5787.0	0.38383322954177856	0.49093893	No
ENSDARG00000020334	'ptpn11a'	mRNA	4670.0	0.4981127679347992	0.49792194	No
ENSDARG00000020371	'g6pc3'	mRNA	15249.0	-0.23699426651000974	0.15733764	No
ENSDARG00000020926	'creb3l3l'	mRNA	4157.0	0.5623846054077148	0.5083252	No
ENSDARG00000020956	'pck2'	mRNA	10016.0	0.07560031116008759	0.35048285	No
ENSDARG00000022254	'prkcbb'	mRNA	8678.0	0.16143180429935455	0.39594972	No
ENSDARG00000022712	'stat3'	mRNA	1295.0	1.2219911813735962	0.45455974	Yes
ENSDARG00000025428	'socs3a'	mRNA	782.0	1.5275226831436155	0.35997429999999997	Yes
ENSDARG00000026611	'socs3b'	mRNA	1965.0	0.96669739484787	0.47289023	Yes
ENSDARG00000028469	'rps6ka2'	mRNA	13339.0	-0.1205572634935379	0.22459565	No
ENSDARG00000031616	'g6pca.1'	mRNA	241.0	2.3427398204803467	0.15254186	Yes
ENSDARG00000031777	'pparaa'	mRNA	4999.0	0.4590683579444885	0.48911640000000006	No
ENSDARG00000031888	'mapk8a'	mRNA	5058.0	0.4528854191303253	0.49144354	No
ENSDARG00000031985	'ptpa'	mRNA	16628.0	-0.33022433519363403	0.1297924	No
ENSDARG00000032639	'cd36'	mRNA	12271.0	-0.06023647636175156	0.26237044	No
ENSDARG00000033437	'rps6ka1'	mRNA	17239.0	-0.3692052364349365	0.11559233	No
ENSDARG00000034173	'prkcq'	mRNA	1337.0	1.2016807794570925	0.47811705	Yes
ENSDARG00000034409	'pik3r3b'	mRNA	16928.0	-0.34936466813087463	0.12459042	No
ENSDARG00000034610	'insb'	mRNA	895.0	1.4450510740280151	0.38614666	Yes
ENSDARG00000035350	'ins'	mRNA	21010.0	-0.7305634021759033	0.041060276	No
ENSDARG00000035556	'rps6ka3a'	mRNA	8311.0	0.18558593094348907	0.40944135	No
ENSDARG00000036237	'slc27a2a'	mRNA	21882.0	-0.8657026886940002	0.02257764	No
ENSDARG00000037099	'irs2a'	mRNA	504.0	1.8472415208816528	0.24757777	Yes
ENSDARG00000037574	'rps6kal'	mRNA	3158.0	0.7063079476356506	0.49713448	Yes
ENSDARG00000037891	'mlx'	mRNA	5430.0	0.4172748327255249	0.480418	No
ENSDARG00000037943	'cpt1cb'	mRNA	17374.0	-0.3777359426021576	0.11796241	No
ENSDARG00000038524	'pik3r1'	mRNA	12835.0	-0.09372270107269287	0.24075732	No
ENSDARG00000043332	'prkcz'	mRNA	9635.0	0.1006535068154335	0.36339685	No
ENSDARG00000044094	'gfpt2'	mRNA	11550.0	-0.01660580188035965	0.29160038	No
ENSDARG00000044153	'ppp1cb'	mRNA	5893.0	0.37288063764572144	0.4904809	No
ENSDARG00000044183	'prkab1a'	mRNA	15781.0	-0.27214223146438604	0.14884402	No
ENSDARG00000044691	'ppp1r3b'	mRNA	24176.0	-2.274431705474853	0.0030273357	No
ENSDARG00000046143	'prkab1b'	mRNA	9731.0	0.09442254155874252	0.36044377	No
ENSDARG00000052468	'gsk3bb'	mRNA	3370.0	0.6760234236717224	0.5025581	Yes
ENSDARG00000053196	'mtor'	mRNA	10184.0	0.06510087102651596	0.34498465	No
ENSDARG00000053586	'creb1a'	mRNA	18571.0	-0.4740520715713501	0.101113744	No
ENSDARG00000054087	'irs1'	mRNA	592.0	1.72579824924469	0.30021214	Yes
ENSDARG00000054323	'pparab'	mRNA	7281.0	0.2594641745090485	0.44265684	No
ENSDARG00000055518	'pygma'	mRNA	2997.0	0.7370830178260803	0.49638927	Yes
ENSDARG00000056196	'slc2a2'	mRNA	21609.0	-0.8183310031890869	0.024811612	No
ENSDARG00000056226	'creb3l3a'	mRNA	16722.0	-0.3354928493499756	0.12944134	No
ENSDARG00000056623	'ptenb'	mRNA	18975.0	-0.5068345069885254	0.10011135	No
ENSDARG00000057465	'gfpt1'	mRNA	10548.0	0.04292668402194977	0.33166322	No
ENSDARG00000057927	'rps6ka3b'	mRNA	686.0	1.621794819831848	0.34795207	Yes
ENSDARG00000058230	'rps6kb1b'	mRNA	14078.0	-0.16734036803245544	0.19922875	No
ENSDARG00000058285	'cpt1b'	mRNA	158.0	2.6025946140289307	0.051374804	Yes
ENSDARG00000059474	'mlxip'	mRNA	3546.0	0.649038553237915	0.50208277	Yes
ENSDARG00000059770	'cpt1aa'	mRNA	12397.0	-0.06837207078933716	0.25790095	No
ENSDARG00000060596	'prkaa1'	mRNA	13278.0	-0.11783257871866225	0.22582416	No
ENSDARG00000060641	'prkaa2'	mRNA	18382.0	-0.458297997713089	0.094077244	No
ENSDARG00000061549	'foxo1b'	mRNA	18739.0	-0.4868311882019043	0.09927521	No
ENSDARG00000061660	'CABZ01055347.1'	mRNA	18445.0	-0.4636142551898956	0.09635060000000001	No
ENSDARG00000061994	'acacb'	mRNA	1098.0	1.31915020942688	0.43624833	Yes
ENSDARG00000062054	'cpt1ab'	mRNA	493.0	1.8623293638229368	0.22868955	Yes
ENSDARG00000062304	'pdpk1a'	mRNA	453.0	1.9249162673950195	0.21084632	Yes
ENSDARG00000063563	'creb3l2'	mRNA	12973.0	-0.09992945194244383	0.23720016	No
ENSDARG00000067520	'zgc:158482'	mRNA	9482.0	0.10898897051811217	0.36638984	No
ENSDARG00000067607	'srebf1'	mRNA	2980.0	0.7398629188537598	0.48157799999999995	Yes
ENSDARG00000067829	'ppargc1a'	mRNA	171.0	2.564300298690796	0.10463881	Yes
ENSDARG00000069928	'prkceb'	mRNA	14063.0	-0.1666666567325592	0.1980607	No
ENSDARG00000070536	'creb5b'	mRNA	19100.0	-0.5174705386161804	0.100376256	No
ENSDARG00000070651	'prkcdb'	mRNA	923.0	1.427269458770752	0.41495788	Yes
ENSDARG00000071005	'ppp1r3ca'	mRNA	22227.0	-0.9330512285232544	0.018061493999999997	No
ENSDARG00000071018	'ptena'	mRNA	11151.0	0.006726440042257309	0.3079325	No
ENSDARG00000071524	'insrb'	mRNA	4375.0	0.5343304872512817	0.50490946	No
ENSDARG00000071566	'ppp1cab'	mRNA	5516.0	0.4092029333114624	0.48116893	No
ENSDARG00000074686	'oga'	mRNA	7564.0	0.2378353625535965	0.4361415	No
ENSDARG00000075156	'tbc1d4'	mRNA	14971.0	-0.21969397366046906	0.16634873	No
ENSDARG00000075253	'pik3cb'	mRNA	3992.0	0.5830903053283691	0.50326806	No
ENSDARG00000075282	'irs2b'	mRNA	183.0	2.5113301277160645	0.13042504	Yes
ENSDARG00000075456	'pik3ca'	mRNA	3367.0	0.6764296293258667	0.49557686	Yes
ENSDARG00000076248	'ppp1r3db'	mRNA	5621.0	0.3989362120628357	0.48964953	No
ENSDARG00000076443	'si:dkey-183c6.8'	mRNA	10145.0	0.06754232943058014	0.3458803	No
ENSDARG00000077364	'mapk9'	mRNA	9223.0	0.1267668902873993	0.37471396	No
ENSDARG00000077513	'ppp1r3da'	mRNA	14125.0	-0.16989025473594666	0.19909635	No
ENSDARG00000079123	'ikbkb'	mRNA	15344.0	-0.2430555671453476	0.15854213	No
ENSDARG00000086551	'irs4a'	mRNA	2981.0	0.7398486137390137	0.48930909999999994	Yes
ENSDARG00000087205	'akt3b'	mRNA	15806.0	-0.273904412984848	0.15071089999999998	No
ENSDARG00000088813	'ppp1r3ab'	mRNA	166.0	2.5765814781188965	0.07800876	Yes
ENSDARG00000090903	'creb3l3b'	mRNA	1998.0	0.9578693509101868	0.4815725	Yes
ENSDARG00000097877	'si:ch211-167b20.8'	mRNA	2741.0	0.7851996421813965	0.4677013	Yes
ENSDARG00000098439	'nr1h3'	mRNA	5530.0	0.408271461725235	0.48921323	No
ENSDARG00000098696	'rela'	mRNA	2784.0	0.776053249835968	0.4740689	Yes
ENSDARG00000099002	'creb5a'	mRNA	679.0	1.6292964220046997	0.3312538	Yes
ENSDARG00000099226	'ENSDARG00000099226'	mRNA	6841.0	0.2953005135059357	0.45815150000000004	No
ENSDARG00000099455	'ogt.1'	mRNA	13952.0	-0.15941327810287476	0.20088096	No
ENSDARG00000099555	'foxo1a'	mRNA	1124.0	1.3042627573013306	0.44884056	Yes
ENSDARG00000100731	'zgc:101540'	mRNA	9407.0	0.11437422037124635	0.36831984	No
ENSDARG00000101569	'ppargc1b'	mRNA	1821.0	1.0175180435180664	0.46871904	Yes
ENSDARG00000102012	'ppp1cbl'	mRNA	10306.0	0.0567081868648529	0.34120926	No
ENSDARG00000102318	'il6'	mRNA	10288.0	0.05824268236756325	0.3413217	No
ENSDARG00000102730	'mapk10'	mRNA	9545.0	0.10612986236810684	0.36492765	No
ENSDARG00000103266	'ogal'	mRNA	19182.0	-0.52390056848526	0.102491625	No
ENSDARG00000103479	'ptprfa'	mRNA	17643.0	-0.3982138633728027	0.11517703	No
ENSDARG00000104810	'akt3a'	mRNA	18568.0	-0.4738878309726715	0.09624303	No
ENSDARG00000104949	'slc27a1b.ENSDARG00000104949'	mRNA	1311.0	1.2114410400390625	0.46659675	Yes
ENSDARG00000105243	'ogt.1.ENSDARG00000105243'	mRNA	15319.0	-0.24130022525787356	0.15699760000000001	No
ENSDARG00000105261	'nfkb1'	mRNA	16006.0	-0.2883338034152985	0.14547107	No
