# Supplementary material for: PFHxS Exposure and the Risk of Non-Alcoholic Fatty Liver Disease
Source: Genes (Basel). 2024 Jan 13;15(1):93. doi: 10.3390/genes15010093 (PMC10815161; doi:10.3390/genes15010093)
Supplement: Supplementary file 1 [file genes-15-00093-s001.zip › Supplementary files/TS2. adypocyte.xls]

Gene ID	Gene Symbol	Type	RANK IN GENE LIST	RANK METRIC SCORE	RUNNING ES	CORE ENRICHMENT
ENSDARG00000000369	'prkag3b'	mRNA	18919.0	-0.501858651638031	0.17072636	No
ENSDARG00000001437	'slc2a1a'	mRNA	17357.0	-0.3769122362136841	0.18514031	No
ENSDARG00000001933	'prkag2b'	mRNA	3557.00.00	0.6482669711112976	0.58580834	No
ENSDARG00000001937	'LO018422.1'	mRNA	23034.0	-11.654.726.266.860.900	0.027096797000000002	No
ENSDARG00000002912	'adipor1a'	mRNA	5075.00.00	0.4509050250053406	0.56906354	No
ENSDARG00000003818	'prkag1'	mRNA	11030.0	0.014080732129514216	0.38769695	No
ENSDARG00000003854	'acsl1b'	mRNA	1097.00.00	13.192.296.028.137.200	0.40361297	Yes
ENSDARG00000004078	'acsl4a'	mRNA	1710.00.00	10.575.646.162.033.000	0.53065956	Yes
ENSDARG00000004094	'acsbg2'	mRNA	16747.0	-0.3372134566307068	0.20442262	No
ENSDARG00000004697	'rxrgb'	mRNA	14262.0	-0.1767956018447876	0.26305518	No
ENSDARG00000005481	'nfkbiaa'	mRNA	819.00.00	15.001.013.278.961.100	0.34969320000000004	Yes
ENSDARG00000007412	'slc2a1b'	mRNA	916.00.00	14.330.748.319.625.800	0.36823085	Yes
ENSDARG00000007693	'nfkbiab'	mRNA	957.00.00	14.048.761.129.379.200	0.38864306	Yes
ENSDARG00000009511	'tnfa'	mRNA	11016.0	0.015145710669457912	0.38801378	No
ENSDARG00000009870	'mapk8b'	mRNA	16600.0	-0.3281060457229614	0.20516777	No
ENSDARG00000010752	'acsl4b'	mRNA	373.00.00	206.060.004.234.314	0.20946959999999998	Yes
ENSDARG00000011219	'akt2'	mRNA	4109.00.00	0.5684708952903748	0.57193524	No
ENSDARG00000011662	'chuk'	mRNA	2916.00.00	0.7507957816123962	0.578647	Yes
ENSDARG00000012340	'ptpn11b'	mRNA	18226.0	-0.4474431872367859	0.16222228	No
ENSDARG00000012625	'prkag2a'	mRNA	5518.00.00	0.4091719388961792	0.57109255	No
ENSDARG00000013522	'pck1'	mRNA	283.00.00	2.223.320.722.579.950	0.18078518	Yes
ENSDARG00000013721	'g6pca.2'	mRNA	2929.00.00	0.7486641407012941	0.5899103	Yes
ENSDARG00000014674	'acsl3b'	mRNA	12709.0	-0.08583865314722061	0.32261357	No
ENSDARG00000014967	'g6pcb'	mRNA	9607.00.00	0.10210094600915907	0.44193968	No
ENSDARG00000017037	'ikbkg'	mRNA	2141.00.00	0.9217350482940674	0.5744075	Yes
ENSDARG00000018569	'tnfrsf1a'	mRNA	5787.00.00	0.38383322954177856	0.56603086	No
ENSDARG00000018882	'jak2b'	mRNA	8254.00.00	0.18883420526981354	0.48703617	No
ENSDARG00000020334	'ptpn11a'	mRNA	4670.00.00	0.4981127679347992	0.55658454	No
ENSDARG00000020371	'g6pc3'	mRNA	15249.0	-0.23699426651000974	0.22597332	No
ENSDARG00000020956	'pck2'	mRNA	10016.0	0.07560031116008759	0.42776713	No
ENSDARG00000022712	'stat3'	mRNA	1295.00.00	12.219.911.813.735.900	0.49541587	Yes
ENSDARG00000025428	'socs3a'	mRNA	782.00.00	15.275.226.831.436.100	0.32761967	Yes
ENSDARG00000026611	'socs3b'	mRNA	1965.00.00	0.96669739484787	0.5671712	Yes
ENSDARG00000030173	'traf2a'	mRNA	8728.00.00	0.1582055240869522	0.47292987	No
ENSDARG00000030514	'acsl1a'	mRNA	1199.00.00	12.640.478.610.992.400	0.46039447	Yes
ENSDARG00000031616	'g6pca.1'	mRNA	241.00.00	23.427.398.204.803.400	0.14755835	Yes
ENSDARG00000031777	'pparaa'	mRNA	4999.00.00	0.4590683579444885	0.55792934	No
ENSDARG00000031888	'mapk8a'	mRNA	5058.00.00	0.4528854191303253	0.56264293	No
ENSDARG00000032079	'acsl3a'	mRNA	2781.00.00	0.7769613265991211	0.5601676	Yes
ENSDARG00000032639	'cd36'	mRNA	12271.0	-0.06023647636175156	0.33823463	No
ENSDARG00000034173	'prkcq'	mRNA	1337.00.00	12.016.807.794.570.900	0.51259494	Yes
ENSDARG00000036057	'tradd'	mRNA	5822.00.00	0.3799540102481842	0.5705920999999999	No
ENSDARG00000036222	'npy'	mRNA	683.00.00	16.232.126.951.217.600	0.3076812	Yes
ENSDARG00000037099	'irs2a'	mRNA	504.00.00	18.472.415.208.816.500	0.26240042	Yes
ENSDARG00000037943	'cpt1cb'	mRNA	17374.0	-0.3777359426021576	0.19041158	No
ENSDARG00000042717	'adipor1b'	mRNA	6736.00.00	0.3023221790790558	0.5427323000000001	No
ENSDARG00000043135	'pomca'	mRNA	4746.00.00	0.48805832862854	0.5611471	No
ENSDARG00000044183	'prkab1a'	mRNA	15781.0	-0.27214223146438604	0.2205778	No
ENSDARG00000046074	'stk11'	mRNA	8284.00.00	0.18728327751159668	0.48877785	No
ENSDARG00000046143	'prkab1b'	mRNA	9731.00.00	0.09442254155874252	0.43833265	No
ENSDARG00000053196	'mtor'	mRNA	10184.0	0.06510087102651596	0.4218786	No
ENSDARG00000054087	'irs1'	mRNA	592.00.00	172.579.824.924.469	0.28590858	Yes
ENSDARG00000054323	'pparab'	mRNA	7281.00.00	0.2594641745090485	0.5242951	No
ENSDARG00000057737	'rxraa'	mRNA	18353.0	-0.4563364684581757	0.16417597	No
ENSDARG00000058285	'cpt1b'	mRNA	158.00.00	26.025.946.140.289.300	0.03434249	Yes
ENSDARG00000059770	'cpt1aa'	mRNA	12397.0	-0.06837207078933716	0.33413562	No
ENSDARG00000060596	'prkaa1'	mRNA	13278.0	-0.11783257871866225	0.30095842	No
ENSDARG00000060641	'prkaa2'	mRNA	18382.0	-0.458297997713089	0.1702161	No
ENSDARG00000061660	'CABZ01055347.1'	mRNA	18445.0	-0.4636142551898956	0.17493267	No
ENSDARG00000061994	'acacb'	mRNA	1098.00.00	131.915.020.942.688	0.42433396	Yes
ENSDARG00000062054	'cpt1ab'	mRNA	493.00.00	18.623.293.638.229.300	0.23379809	Yes
ENSDARG00000062077	'acsbg1'	mRNA	11009.0	0.015651978552341458	0.38802415	No
ENSDARG00000062228	'adipoqa'	mRNA	23633.0	-1.473.361.253.738.400	0.025492564	No
ENSDARG00000067829	'ppargc1a'	mRNA	171.00.00	2.564.300.298.690.790	0.074125506	Yes
ENSDARG00000068367	'nfkbie'	mRNA	1813.00.00	10.216.450.691.223.100	0.54248625	Yes
ENSDARG00000069089	'agrp'	mRNA	1675.00.00	10.699.093.341.827.300	0.51545453	Yes
ENSDARG00000069307	'pomcb'	mRNA	1145.00.00	1.292.478.084.564.200	0.44273233	Yes
ENSDARG00000070165	'tnfrsf1b'	mRNA	1872.00.00	01.00	0.5557938	Yes
ENSDARG00000070961	'lepr'	mRNA	5118.00.00	0.4471738040447235	0.5743495	No
ENSDARG00000075282	'irs2b'	mRNA	183.00.00	25.113.301.277.160.600	0.11311785	Yes
ENSDARG00000075931	'acsl5'	mRNA	15697.0	-0.26683884859085083	0.21973789999999999	No
ENSDARG00000077364	'mapk9'	mRNA	9223.00.00	0.1267668902873993	0.45447746	No
ENSDARG00000078399	'acsl2'	mRNA	15835.0	-0.2758134603500366	0.22706072	No
ENSDARG00000078954	'rxrba'	mRNA	15681.0	-0.26553991436958313	0.2161672	No
ENSDARG00000079123	'ikbkb'	mRNA	15344.0	-0.2430555671453476	0.22590113	No
ENSDARG00000086551	'irs4a'	mRNA	2981.00.00	0.7398486137390137	0.59942114	Yes
ENSDARG00000087205	'akt3b'	mRNA	15806.0	-0.273904412984848	0.22388704	No
ENSDARG00000091085	'lepa'	mRNA	6432.00.00	0.3268112540245056	0.5505228	No
ENSDARG00000098696	'rela'	mRNA	2784.00.00	0.776053249835968	0.5722749	Yes
ENSDARG00000100086	'adipoqb'	mRNA	19216.0	-0.5268238782882689	0.166752	No
ENSDARG00000101036	'traf2b'	mRNA	5258.00.00	0.43205180764198303	0.5753838000000001	No
ENSDARG00000101849	'adipor2'	mRNA	1216.00.00	12.552.106.380.462.600	0.47944897	Yes
ENSDARG00000102730	'mapk10'	mRNA	9545.00.00	0.10612986236810684	0.4428603	No
ENSDARG00000104808	'jak2a'	mRNA	12157.0	-0.055139001458883286	0.34196479999999996	No
ENSDARG00000104810	'akt3a'	mRNA	18568.0	-0.4738878309726715	0.17732759	No
ENSDARG00000105261	'nfkb1'	mRNA	16006.0	-0.2883338034152985	0.22455457	No
