# Supplementary material for: PFHxS Exposure and the Risk of Non-Alcoholic Fatty Liver Disease
Source: Genes (Basel). 2024 Jan 13;15(1):93. doi: 10.3390/genes15010093 (PMC10815161; doi:10.3390/genes15010093)
Supplement: Supplementary file 1 [file genes-15-00093-s001.zip › Supplementary files/TS4. NAFLD.xls]

Gene ID	Gene Symbol	Type	RANK IN GENE LIST	RANK METRIC SCORE	RUNNING ES	CORE ENRICHMENT
ENSDARG00000000369	'prkag3b'	mRNA	18919.0	-0.501858651638031	0.10997974	No
ENSDARG00000000857	'mapk14a'	mRNA	11211.0	9,43E+11	0.34007496	No
ENSDARG00000001933	'prkag2b'	mRNA	3557.00.00	0.6482669711112976	0.36382732	Yes
ENSDARG00000002912	'adipor1a'	mRNA	5075.00.00	0.4509050250053406	0.43951720000000005	Yes
ENSDARG00000003250	'pik3cd'	mRNA	15543.0	-0.25641024112701416	0.1826806	No
ENSDARG00000003818	'prkag1'	mRNA	11030.0	0.014080732129514216	0.34754637	No
ENSDARG00000005416	'map3k5'	mRNA	9767.00.00	0.09201078861951828	0.39469042	No
ENSDARG00000005827	'eif2s1a'	mRNA	16884.0	-0.34630921483039856	0.16530322	No
ENSDARG00000006290	'ndufs5'	mRNA	3737.00.00	0.6209648251533508	0.37503648	Yes
ENSDARG00000006409	'mapk12b'	mRNA	2225.00.00	0.8996540307998657	0.25731626	Yes
ENSDARG00000007526	'ndufs2'	mRNA	5687.00.00	0.3919396996498108	0.4752552	Yes
ENSDARG00000007745	'uqcrfs1'	mRNA	1860.00.00	10.025.707.483.291.600	0.21639934	Yes
ENSDARG00000009511	'tnfa'	mRNA	11016.0	0.015145710669457912	0.34794852	No
ENSDARG00000009870	'mapk8b'	mRNA	16600.0	-0.3281060457229614	0.17366728	No
ENSDARG00000010113	'ndufb8'	mRNA	4848.00.00	0.4767694473266602	0.43097989999999997	Yes
ENSDARG00000011146	'uqcrb'	mRNA	16381.0	-0.3127060234546661	0.17635015	No
ENSDARG00000011219	'akt2'	mRNA	4109.00.00	0.5684708952903748	0.40021598	Yes
ENSDARG00000011948	'insra'	mRNA	9734.00.00	0.0943090096116066	0.39511773	No
ENSDARG00000012388	'cox4i1l'	mRNA	24181.0	-22.985.782.623.291.000	0.0028259575	No
ENSDARG00000012625	'prkag2a'	mRNA	5518.00.00	0.4091719388961792	0.45049822	Yes
ENSDARG00000013044	'ndufv2'	mRNA	2525.00.00	0.8315585255622864	0.27880976	Yes
ENSDARG00000013333	'ndufa10'	mRNA	4241.00.00	0.5520102977752686	0.40574008	Yes
ENSDARG00000014794	'uqcrc2a'	mRNA	1912.00.00	0.9835569858551024	0.22392833	Yes
ENSDARG00000014915	'ndufab1b'	mRNA	6528.00.00	0.3198358714580536	0.47919717	No
ENSDARG00000015385	'ndufs3'	mRNA	5784.00.00	0.3842079639434815	0.48271359999999996	Yes
ENSDARG00000015681	'gsk3ab'	mRNA	8418.00.00	0.17863957583904266	0.43403536	No
ENSDARG00000015978	'ENSDARG00000015978'	mRNA	4021.00.00	0.5782579183578491	0.39259604	Yes
ENSDARG00000016721	'sdha'	mRNA	1830.00.00	10.138.866.901.397.700	0.20776953	Yes
ENSDARG00000017803	'gsk3ba'	mRNA	10739.0	0.03184719383716583	0.3592703	No
ENSDARG00000017905	'casp3a'	mRNA	9185.00.00	0.12926353514194489	0.41136578	No
ENSDARG00000018060	'pik3r2'	mRNA	22293.0	-0.948887586593628	0.028624855	No
ENSDARG00000018569	'tnfrsf1a'	mRNA	5787.00.00	0.38383322954177856	0.4863958	Yes
ENSDARG00000019332	'ndufb4'	mRNA	5644.00.00	0.3966319262981415	0.47315583	Yes
ENSDARG00000020623	'baxa'	mRNA	1431.00.00	11.596.053.838.729.800	0.16005908	Yes
ENSDARG00000021984	'ndufa2'	mRNA	8372.00.00	0.18216121196746826	0.4341531	No
ENSDARG00000022438	'cox6a1'	mRNA	4580.00.00	0.5078444480895996	0.42313653	Yes
ENSDARG00000022509	'cox4i2'	mRNA	12164.0	-0.05550621822476387	0.30269128	No
ENSDARG00000025428	'socs3a'	mRNA	782.00.00	15.275.226.831.436.100	0.12420957	Yes
ENSDARG00000026611	'socs3b'	mRNA	1965.00.00	0.96669739484787	0.24085222	Yes
ENSDARG00000028546	'ndufs1'	mRNA	4818.00.00	0.4795298278331757	0.4275081	Yes
ENSDARG00000028721	'mapk14b'	mRNA	3566.00.00	0.6473656296730042	0.3698454	Yes
ENSDARG00000028889	'ndufb10'	mRNA	8859.00.00	0.150089293718338	0.42222098	No
ENSDARG00000029064	'uqcrq'	mRNA	5628.00.00	0.39857175946235657	0.4659446	Yes
ENSDARG00000029501	'gsk3aa'	mRNA	5633.00.00	0.3977844715118408	0.46968055	Yes
ENSDARG00000030139	'sdhdb'	mRNA	3482.00.00	0.6591095924377441	0.3477034	Yes
ENSDARG00000030173	'traf2a'	mRNA	8728.00.00	0.1582055240869522	0.42615134	No
ENSDARG00000031683	'fosab'	mRNA	13809.0	-0.15054838359355927	0.24542828	No
ENSDARG00000031777	'pparaa'	mRNA	4999.00.00	0.4590683579444885	0.42924938	Yes
ENSDARG00000031888	'mapk8a'	mRNA	5058.00.00	0.4528854191303253	0.43128166	Yes
ENSDARG00000032970	'cox4i1'	mRNA	6976.00.00	0.28374114632606506	0.46943	No
ENSDARG00000033789	'ndufb7'	mRNA	5558.00.00	0.40582624077796936	0.46094140000000006	Yes
ENSDARG00000034409	'pik3r3b'	mRNA	16928.0	-0.34936466813087463	0.16694337	No
ENSDARG00000034610	'insb'	mRNA	895.00.00	14.450.510.740.280.100	0.1337306	Yes
ENSDARG00000034895	'tgfb1b'	mRNA	2036.00.00	0.9463086128234864	0.24722618	Yes
ENSDARG00000035350	'ins'	mRNA	21010.0	-0.7305634021759033	0.064395614	No
ENSDARG00000035622	'xbp1'	mRNA	1463.00.00	1.144.875.168.800.350	0.17000176	Yes
ENSDARG00000036074	'cebpa'	mRNA	3909.00.00	0.5968312621116638	0.38577494	Yes
ENSDARG00000036329	'ndufa1'	mRNA	12024.0	-0.047212325036525726	0.30734402	No
ENSDARG00000036438	'ndufv1'	mRNA	3138.00.00	0.7098168730735779	0.3355734	Yes
ENSDARG00000036684	'ndufa7'	mRNA	7847.00.00	0.21821999549865725	0.44811335	No
ENSDARG00000037099	'irs2a'	mRNA	504.00.00	18.472.415.208.816.500	0.071069986	Yes
ENSDARG00000037259	'ndufb6'	mRNA	3714.00.00	0.6241768598556519	0.36985922	Yes
ENSDARG00000037860	'cox6b2'	mRNA	10196.0	0.06401513516902924	0.38087013	No
ENSDARG00000037891	'mlx'	mRNA	5430.00.00	0.4172748327255249	0.44603932	Yes
ENSDARG00000038028	'ndufa6'	mRNA	3442.00.00	0.6653652191162109	0.34285846	Yes
ENSDARG00000038075	'cyc1'	mRNA	1631.00.00	10.817.923.545.837.400	0.19593513	Yes
ENSDARG00000038141	'atf4b'	mRNA	1792.00.00	10.270.870.923.995.900	0.19936119	Yes
ENSDARG00000038524	'pik3r1'	mRNA	12835.0	-0.09372270107269287	0.27932698	No
ENSDARG00000038577	'cox6c'	mRNA	8164.00.00	0.19484010338783264	0.44096893	No
ENSDARG00000038608	'sdhc'	mRNA	4815.00.00	0.4795677363872528	0.42288712	Yes
ENSDARG00000039346	'ndufa5'	mRNA	5511.00.00	0.4097033441066742	0.44673368	Yes
ENSDARG00000040135	'fosaa'	mRNA	684.00.00	16.225.898.265.838.600	0.11325610400000001	Yes
ENSDARG00000040158	'cdc42l'	mRNA	13690.0	-0.1434149444103241	0.24885543	No
ENSDARG00000041314	'ndufb9'	mRNA	6051.00.00	0.35891327261924744	0.48276523	No
ENSDARG00000041400	'ndufa3'	mRNA	12153.0	-0.05483722314238548	0.3025624	No
ENSDARG00000041502	'tgfb1a'	mRNA	12725.0	-0.0869884267449379	0.28110287	No
ENSDARG00000042021	'mapk12a'	mRNA	4253.00.00	0.5501107573509216	0.4106794	Yes
ENSDARG00000042469	'ndufa12'	mRNA	7963.00.00	0.21038830280303955	0.4453979	No
ENSDARG00000042717	'adipor1b'	mRNA	6736.00.00	0.3023221790790558	0.47657922	No
ENSDARG00000042777	'ndufa11'	mRNA	2959.00.00	0.7432514429092407	0.30696917	Yes
ENSDARG00000043467	'ndufb11'	mRNA	5613.00.00	0.399528831243515	0.4626165	Yes
ENSDARG00000043531	'jun'	mRNA	1208.00.00	1.257.441.520.690.910	0.14555478	Yes
ENSDARG00000043586	'fas'	mRNA	2574.00.00	0.8212551474571228	0.28487125	Yes
ENSDARG00000044183	'prkab1a'	mRNA	15781.0	-0.27214223146438604	0.18075238	No
ENSDARG00000044562	'cycsb'	mRNA	455.00.00	19.222.413.301.467.800	0.05494373	Yes
ENSDARG00000044573	'cdc42'	mRNA	10186.0	0.06493259221315384	0.3806162	No
ENSDARG00000045230	'cox6b1'	mRNA	9882.00.00	0.08435412496328354	0.39257166	No
ENSDARG00000045490	'ndufb2'	mRNA	5359.00.00	0.4229118525981903	0.44485506	Yes
ENSDARG00000045836	'mapk11'	mRNA	16052.0	-0.29003477096557617	0.18082209	No
ENSDARG00000046143	'prkab1b'	mRNA	9731.00.00	0.09442254155874252	0.3942757	No
ENSDARG00000051986	'ndufs8a'	mRNA	5760.00.00	0.3868874907493591	0.47990045	Yes
ENSDARG00000052178	'eif2s1b'	mRNA	9877.00.00	0.08483079075813292	0.39191040000000005	No
ENSDARG00000052304	'uqcrc1'	mRNA	4072.00.00	0.5726361870765686	0.39613550000000003	Yes
ENSDARG00000052468	'gsk3bb'	mRNA	3370.00.00	0.6760234236717224	0.33928207	Yes
ENSDARG00000052840	'ndufs4'	mRNA	5310.00.00	0.4282190799713135	0.44270122	Yes
ENSDARG00000053217	'cox7a2a'	mRNA	9655.00.00	0.09943859279155733	0.39646637	No
ENSDARG00000054087	'irs1'	mRNA	592.00.00	172.579.824.924.469	0.08438409	Yes
ENSDARG00000054323	'pparab'	mRNA	7281.00.00	0.2594641745090485	0.46479297	No
ENSDARG00000054588	'cox6a2'	mRNA	16346.0	-0.31098687648773193	0.17469558	No
ENSDARG00000054649	'rac1l'	mRNA	11551.0	-0.016773374751210213	0.3261509	No
ENSDARG00000054907	'cox7a2l'	mRNA	1526.00.00	1.120.849.847.793.570	0.18964513	Yes
ENSDARG00000055045	'casp3b'	mRNA	9087.00.00	0.1367989331483841	0.41412899999999997	No
ENSDARG00000055550	'casp21'	mRNA	9267.00.00	0.12304707616567613	0.41049168	No
ENSDARG00000055712	'sdhda'	mRNA	13108.0	-0.10881738364696504	0.26909032	No
ENSDARG00000056108	'ndufa4'	mRNA	12796.0	-0.09125640988349916	0.27998683	No
ENSDARG00000056583	'ndufs6'	mRNA	4546.00.00	0.5123854279518127	0.41952613	Yes
ENSDARG00000057737	'rxraa'	mRNA	18353.0	-0.4563364684581757	0.11930992	No
ENSDARG00000057869	'cdc42l2'	mRNA	16213.0	-0.30154290795326233	0.17713068	No
ENSDARG00000058041	'ndufa8'	mRNA	2439.00.00	0.8524848222732544	0.27418485	Yes
ENSDARG00000058325	'casp8'	mRNA	8594.00.00	0.16753318905830386	0.43012676	No
ENSDARG00000058381	'zgc:171775'	mRNA	16446.0	-0.3177257776260376	0.17680720000000003	No
ENSDARG00000058463	'ndufab1a'	mRNA	3890.00.00	0.5997633337974548	0.3806682	Yes
ENSDARG00000058470	'mapk13'	mRNA	14394.0	-0.18466894328594208	0.22296922	No
ENSDARG00000058475	'ern2'	mRNA	4411.00.00	0.5300713181495667	0.42006868	Yes
ENSDARG00000059128	'uqcrh'	mRNA	2144.00.00	0.9211404919624328	0.25181556	Yes
ENSDARG00000059474	'mlxip'	mRNA	3546.00.00	0.649038553237915	0.3578835	Yes
ENSDARG00000059836	'ddit3'	mRNA	78.00.00	30.864.565.372.467.000	0.027035946	Yes
ENSDARG00000060596	'prkaa1'	mRNA	13278.0	-0.11783257871866225	0.26322272	No
ENSDARG00000060641	'prkaa2'	mRNA	18382.0	-0.458297997713089	0.12264208	No
ENSDARG00000062139	'eif2ak3'	mRNA	6719.00.00	0.30352604389190674	0.47427845	No
ENSDARG00000062228	'adipoqa'	mRNA	23633.0	-1.473.361.253.738.400	-0.012569651000000001	No
ENSDARG00000063905	'mt-co1'	mRNA	12618.0	-0.08052073419094086	0.28465483	No
ENSDARG00000063908	'mt-co2'	mRNA	15565.0	-0.2576604187488556	0.18433546	No
ENSDARG00000063912	'mt-co3'	mRNA	17048.0	-0.35674989223480225	0.16902667	No
ENSDARG00000063924	'mt-cyb'	mRNA	19307.0	-0.5348700284957886	0.10937398	No
ENSDARG00000067607	'srebf1'	mRNA	2980.00.00	0.7398629188537598	0.3133959	Yes
ENSDARG00000068428	'si:ch211-153j24.3'	mRNA	3045.00.00	0.7274285554885864	0.33243367	Yes
ENSDARG00000068738	'cox5b2'	mRNA	12731.0	-0.0872943177819252	0.28175142	No
ENSDARG00000069290	'bida'	mRNA	2602.00.00	0.8141510486602783	0.29173583	Yes
ENSDARG00000069464	'cox7a1'	mRNA	17025.0	-0.3555261194705963	0.16644132	No
ENSDARG00000070272	'casp10'	mRNA	1193.00.00	1.265.451.431.274.410	0.13380134	Yes
ENSDARG00000070723	'ndufa9a'	mRNA	2792.00.00	0.7743257880210876	0.29913163	Yes
ENSDARG00000070824	'ndufb5'	mRNA	5065.00.00	0.4521622061729431	0.43546793	Yes
ENSDARG00000070961	'lepr'	mRNA	5118.00.00	0.4471738040447235	0.4421584	Yes
ENSDARG00000071524	'insrb'	mRNA	4375.00.00	0.5343304872512817	0.41632333	Yes
ENSDARG00000071691	'uqcrc2b'	mRNA	2293.00.00	0.8818371891975403	0.26318243	Yes
ENSDARG00000074552	'ndufs7'	mRNA	7646.00.00	0.2315661311149597	0.45428452	No
ENSDARG00000074849	'rac1a'	mRNA	15739.0	-0.269214928150177	0.17978665	No
ENSDARG00000074903	'itcha'	mRNA	1931.00.00	0.9745628237724304	0.23274055	Yes
ENSDARG00000075253	'pik3cb'	mRNA	3992.00.00	0.5830903053283691	0.38808706	Yes
ENSDARG00000075282	'irs2b'	mRNA	183.00.00	25.113.301.277.160.600	0.047349468	Yes
ENSDARG00000075456	'pik3ca'	mRNA	3367.00.00	0.6764296293258667	0.33273354	Yes
ENSDARG00000075709	'ndufb3'	mRNA	2898.00.00	0.7547200918197632	0.30217156	Yes
ENSDARG00000075768	'sdhb'	mRNA	2300.00.00	0.8791430592536926	0.2715573	Yes
ENSDARG00000077364	'mapk9'	mRNA	9223.00.00	0.1267668902873993	0.41107166	No
ENSDARG00000079123	'ikbkb'	mRNA	15344.0	-0.2430555671453476	0.18591377	No
ENSDARG00000079144	'bcl2l11'	mRNA	3527.00.00	0.6513726115226746	0.35226464	Yes
ENSDARG00000086551	'irs4a'	mRNA	2981.00.00	0.7398486137390137	0.32065368	Yes
ENSDARG00000087205	'akt3b'	mRNA	15806.0	-0.273904412984848	0.1824419	No
ENSDARG00000087907	'ndufa4l2b'	mRNA	15976.0	-0.28597930073738104	0.17822379	No
ENSDARG00000087954	'rac1b'	mRNA	11779.0	-0.031032759696245193	0.31702134	No
ENSDARG00000088383	'cox5aa'	mRNA	3788.00.00	0.6140397191047668	0.37898213	Yes
ENSDARG00000089129	'baxa.ENSDARG00000089129'	mRNA	3003.00.00	0.7360736131668091	0.32700166	Yes
ENSDARG00000091085	'lepa'	mRNA	6432.00.00	0.3268112540245056	0.48000777	No
ENSDARG00000091521	'ENSDARG00000091521'	mRNA	13465.0	-0.12896831333637238	0.25675783	No
ENSDARG00000091836	'casp7'	mRNA	20641.0	-0.6744893193244934	0.072522745	No
ENSDARG00000091926	'casp22'	mRNA	23778.0	-15.839.601.755.142.200	-0.0030158322999999996	No
ENSDARG00000095273	'cox8a'	mRNA	4258.00.00	0.5493861436843872	0.41590255	Yes
ENSDARG00000095793	'si:dkey-85n7.8'	mRNA	6992.00.00	0.2827422320842743	0.47158024	No
ENSDARG00000097209	'cox8b'	mRNA	19617.0	-0.5651167035102844	0.102075845	No
ENSDARG00000098439	'nr1h3'	mRNA	5530.00.00	0.408271461725235	0.45404613	Yes
ENSDARG00000098696	'rela'	mRNA	2784.00.00	0.776053249835968	0.29182655	Yes
ENSDARG00000098700	'il1b'	mRNA	1481.00.00	1.139.995.813.369.750	0.18047839999999998	Yes
ENSDARG00000098913	'faslg'	mRNA	15425.0	-0.2485962361097336	0.18502770000000002	No
ENSDARG00000099199	'itchb'	mRNA	5749.00.00	0.3874346017837525	0.47652075	Yes
ENSDARG00000099499	'ndufa4l'	mRNA	8140.00.00	0.19673997163772586	0.44001344	No
ENSDARG00000099663	'cox5ab'	mRNA	6410.00.00	0.3284401595592499	0.47442073	No
ENSDARG00000099722	'zgc:153993'	mRNA	7605.00.00	0.2350650429725647	0.45367527	No
ENSDARG00000100086	'adipoqb'	mRNA	19216.0	-0.5268238782882689	0.10786734	No
ENSDARG00000101036	'traf2b'	mRNA	5258.00.00	0.43205180764198303	0.44061999999999996	Yes
ENSDARG00000101849	'adipor2'	mRNA	1216.00.00	12.552.106.380.462.600	0.15757726	Yes
ENSDARG00000102115	'ndufc2'	mRNA	5541.00.00	0.40721741318702703	0.45762527	Yes
ENSDARG00000102318	'il6'	mRNA	10288.0	0.05824268236756325	0.37765956	No
ENSDARG00000102730	'mapk10'	mRNA	9545.00.00	0.10612986236810684	0.40002084	No
ENSDARG00000102776	'cxcl19'	mRNA	18982.0	-0.5076088905334473	0.11238261	No
ENSDARG00000103101	'si:ch211-235e9.6'	mRNA	7228.00.00	0.2645263671875	0.46440876	No
ENSDARG00000103114	'ndufa4l2a'	mRNA	4792.00.00	0.4821111261844635	0.41909695	Yes
ENSDARG00000104474	'il6r'	mRNA	5812.00.00	0.38095238804817205	0.48913547	Yes
ENSDARG00000104517	'uqcr10'	mRNA	6425.00.00	0.3274545669555664	0.47705117	No
ENSDARG00000104537	'cox7c'	mRNA	9806.00.00	0.08931990712881087	0.39398740000000004	No
ENSDARG00000104760	'si:ch211-1i11.3'	mRNA	8533.00.00	0.17117828130722046	0.43097684	No
ENSDARG00000104795	'cxcl8a'	mRNA	4163.00.00	0.5618541240692139	0.40352502	Yes
ENSDARG00000104810	'akt3a'	mRNA	18568.0	-0.4738878309726715	0.11960235	No
ENSDARG00000105261	'nfkb1'	mRNA	16006.0	-0.2883338034152985	0.17984708	No
ENSDARG00000110700	'ENSDARG00000110700'	mRNA	21685.0	-0.8316465020179749	0.044542942	No
ENSDARG00000111939	'atf4a'	mRNA	607.00.00	17.018.711.566.925.000	0.10049730000000001	Yes
ENSDARG00000113254	'ENSDARG00000113254'	mRNA	20363.0	-0.6426106691360474	0.07741805	No
ENSDARG00000115557	'cox7b'	mRNA	6347.00.00	0.3333645164966583	0.47377548	No
