# Supplementary material for: PFHxS Exposure and the Risk of Non-Alcoholic Fatty Liver Disease
Source: Genes (Basel). 2024 Jan 13;15(1):93. doi: 10.3390/genes15010093 (PMC10815161; doi:10.3390/genes15010093)
Supplement: Supplementary file 1 [file genes-15-00093-s001.zip › Supplementary files/TS1. genetic obesity.xls]

Gene ID	Gene Symbol	Type	RANK IN GENE LIST	RANK METRIC SCORE	RUNNING ES	CORE ENRICHMENT
ENSDARG00000002600	'pcsk1'	mRNA	2261.0	0.8902614712715149	0.79125404	Yes
ENSDARG00000005789	'enpp1'	mRNA	11853.0	-0.03503255546092987	0.41818988	No
ENSDARG00000013789	'sim1b'	mRNA	12162.0	-0.05537257716059685	0.40924445	No
ENSDARG00000015515	'mc4r'	mRNA	13208.0	-0.11384259909391405	0.37256452	No
ENSDARG00000021369	'mc3r'	mRNA	12143.0	-0.05431295931339264	0.40810508	No
ENSDARG00000023151	'ucp1'	mRNA	348.0	2.095376253128052	0.48016086	Yes
ENSDARG00000023316	'sim1a'	mRNA	12525.0	-0.07503784447908401	0.39685040000000005	No
ENSDARG00000026787	'aqp7'	mRNA	22243.0	-0.9357951283454896	0.08281726	No
ENSDARG00000029866	'slc6a14'	mRNA	11064.0	0.012285074219107628	0.4495313	No
ENSDARG00000035852	'cart3'	mRNA	10.0	4.0794219970703125	0.13827543	Yes
ENSDARG00000043135	'pomca'	mRNA	4746.0	0.48805832862854	0.7052951999999999	No
ENSDARG00000043154	'ucp2'	mRNA	222.0	2.4163122177124023	0.33853012	Yes
ENSDARG00000044216	'fto'	mRNA	15670.0	-0.2645705640316009	0.27995726	No
ENSDARG00000044685	'nr0b2a'	mRNA	569.0	1.7510819435119631	0.53060985	Yes
ENSDARG00000045832	'cart2'	mRNA	285.0	2.221177101135254	0.4114839	Yes
ENSDARG00000052919	'adrb3b'	mRNA	1580.0	1.100226640701294	0.7180125	Yes
ENSDARG00000053646	'adrb3a'	mRNA	17226.0	-0.3685092628002167	0.22828767	No
ENSDARG00000054239	'ghrl'	mRNA	9456.0	0.11060885339975356	0.5146455	No
ENSDARG00000054510	'adrb2b'	mRNA	919.0	1.429924249649048	0.62170255	Yes
ENSDARG00000069089	'agrp'	mRNA	1675.0	1.0699093341827393	0.7505055	Yes
ENSDARG00000069307	'pomcb'	mRNA	1145.0	1.292478084564209	0.6563539	Yes
ENSDARG00000070142	'cart4'	mRNA	1257.0	1.2392390966415403	0.6939018	Yes
ENSDARG00000077145	'adcy3a'	mRNA	10902.0	0.02269300259649754	0.45576049999999996	No
ENSDARG00000088124	'adrb2a'	mRNA	18908.0	-0.5008211135864258	0.18864645	No
ENSDARG00000091209	'ucp3'	mRNA	25.0	3.729060888290405	0.26447448	Yes
ENSDARG00000100562	'CABZ01080702.1'	mRNA	17305.0	-0.3732912540435791	0.23775825	No
ENSDARG00000101569	'ppargc1b'	mRNA	1821.0	1.0175180435180664	0.7791118	Yes
ENSDARG00000104297	'si:ch73-380l10.2'	mRNA	634.0	1.6721057891845703	0.58481425	Yes
